# Supplementary material for: Nano-Based Drug Delivery Systems of Potent MmpL3 Inhibitors for Tuberculosis Treatment
Source: Pharmaceutics. 2022 Mar 10;14(3):610. doi: 10.3390/pharmaceutics14030610 (PMC8955761; doi:10.3390/pharmaceutics14030610)
Supplement: Supplementary file 1 [file pharmaceutics-14-00610-s001.zip]

Archive with 1 entries (1 files):
- pharmaceutics-1600684-supplementary.pdf
